# Supplementary material for: Performance and stability of LaTiO2N based photoanodes at varying electrolyte temperatures and irradiances
Source: EES Solar. 2026 Jun 24. Online ahead of print. doi: 10.1039/d6el00054a (PMC13348188; doi:10.1039/d6el00054a)
Supplement: EL-OLF-D6EL00054A-s001 [file EL-OLF-D6EL00054A-s001.zip]

Archive with 5 entries (5 files):
- Figure 5.zip
- Figure 1.zip
- Figure 2.zip
- Figure 3.zip
- Figure 4.zip
